# Supplementary material for: Gut Microbiome and Metabolome Modulation by Maternal High-Fat Diet and Thermogenic Challenge
Source: Int J Mol Sci. 2022 Aug 25;23(17):9658. doi: 10.3390/ijms23179658 (PMC9456050; doi:10.3390/ijms23179658)
Supplement: Supplementary file 1 [file ijms-23-09658-s001.zip]

Archive with 1 entries (1 files):
- ijms-1784812-supplementary.pdf
